# Supplementary material for: Microsatellite marker analysis of Haemonchus contortus populations from Pakistan suggests that frequent benzimidazole drug treatment does not result in a reduction of overall genetic diversity
Source: Parasit Vectors. 2016 Jun 17;9:349. doi: 10.1186/s13071-016-1624-0 (PMC4912736; doi:10.1186/s13071-016-1624-0)
Supplement: Additional file 4: Table S4. — Summary statistics of the isotype-1 β-tubulin fragment diversity (XLSX 9 kb) [file 13071_2016_1624_MOESM4_ESM.xlsx]

## Sheet: Sheet2
Population	No of seq (n)	No of haplotypes (h)			Haplotype diversity (Hd)	No segregating sites (S)	Nucleotide diversity (π)	mean no. of pairwise differences (k)
		R	S	Total
1	10	2	0	2	0.6545	1	0.00062	0.2
2	11	3	0	3	0.5606	23	0.0331	10.691
3	12	3	1	4	0.9286	24	0.0227	7.333
5	10	1	5	6	0.8286	31	0.03859	12.464
13	15	1	5	6	0.8833	34	0.04094	13.143
24	16	1	7	8	0.9238	34	0.03453	11.083
27	15	3	6	9	0.6697	33	0.04419	14.229
R	46	9	0	9	0.6697	34	0.03191	10.308
S	43	0	15	15	0.8897	41	0.04098	13.154
All	89	6	15	21	0.8872	46	0.04014	12.886
